# Supplementary material for: Towards Novel Antiplasmodial Agents—Design, Synthesis and Antimalarial Activity of Second-Generation β-Carboline/Chloroquine Hybrids
Source: Molecules. 2024 Dec 19;29(24):5991. doi: 10.3390/molecules29245991 (PMC11678116; doi:10.3390/molecules29245991)
Supplement: Supplementary file 1 [file molecules-29-05991-s001.zip]

Archive with 1 entries (1 files):
- molecules-3325084-supplementary.pdf
